# Supplementary material for: Accounting for biases in survey-based estimates of population attributable fractions
Source: Popul Health Metr. 2019 Dec 12;17:19. doi: 10.1186/s12963-019-0196-6 (PMC6909532; doi:10.1186/s12963-019-0196-6)
Supplement: Supplementary file 2 — Additional file 2. This is a Microsoft Excel file containing race/ethnic- and gender-specific PAF estimates used to estimate PAFpe and PAFpd in Table 4. [file 12963_2019_196_MOESM2_ESM.xlsx]

## Sheet: PAF Calc_Prob
Observed Data Counts
No Age
status	0	1	Total	Qx				RRR_f	RRR_s	pe_f	pe_s	pd_f	pd_s			PAF_pe	PAF_pd
1	108643	12816	121459	0.105517				1.48926	1.52386	0.307826	0.288817	0.352125	0.338055			0.231895	0.231895
2	78127	14566	92693	0.157142
3	72985	13984	86969	0.160793
Total	259755	41366	301121
NonSmokers	mort							Qx	Qx
	0	1	Total	Qx				RRR_f	RRR_s	pe_f	pe_s	pd_f	pd_s	Mort%		PAF_pe	PAF_pd
50	42568	1169	43737	0.0267279			50	1.31511	2.65851	0.251104	0.346353	0.199708	0.556851	0.116086		0.395243	0.395243
60	39334	2109	41443	0.0508892			60	1.58392	2.77232	0.310855	0.293409	0.289369	0.478055	0.219214		0.412294	0.412294
70	21416	4833	26249	0.184121			70	1.41574	1.80163	0.369443	0.22995	0.39093	0.309646	0.3902		0.252575	0.252575
80	5325	4705	10030	0.469093			80	1.15178	1.18953	0.389209	0.159437	0.411537	0.174108	0.274501		0.0819746	0.0819746
Total	108643	12816	121459					mortality dist								PAF	PAF
																0.25732	0.25732
Former Smokers								50	103850	4802	108652	0.116086
	0	1	Total	Qx				60	95656	9068	104724	0.219214
								70	49382	16141	65523	0.3902
50	26324	959	27283	0.0351501				80	10867	11355	22222	0.274501
60	29930	2624	32554	0.0806045
70	17897	6310	24207	0.260668				Total	259755	41366	301121
80	3976	4673	8649	0.540294
								pe						pd
Total	78127	14566	92693
								50	43737	27283	37632	108652		50	1169	959	2674	4802
Smokers	mort							60	41443	32554	30727	104724		60	2109	2624	4335	9068
	0	1	Total	Qx				70	26249	24207	15067	65523		70	4833	6310	4998	16141
								80	10030	8649	3543	22222		80	4705	4673	1977	11355
50	34958	2674	37632	0.0710565
60	26392	4335	30727	0.141081				Total	121459	92693	86969	301121		Total	12816	14566	13984	41366
70	10069	4998	15067	0.331718
80	1566	1977	3543	0.558002
Total	72985	13984	86969
Model 1: Baseline (no age)
CLOGLOG	1-log(-log(P))								Qx	Qx
status									RRR_f	RRR_s	pe_f	pe_s	pd_f	pd_s		PAF_pe	PAF_pd
2	0.427304	0.0121214	35.25	0	0.403546	0.451062			1.48926	1.52386	0.307826	0.288817	0.352125	0.338055		0.231895	0.231895
3	0.452377	0.0122394	36.96	0	0.428388	0.476365
									NS	FS	S
_cons	-2.19365	0.0088379	-248.21	0	-2.21097	-2.17632		50	0.105517	0.157142	0.160793
Clog-log by Age Group
									Qx	Qx
									RRR_f	RRR_s	pe_f	pe_s	pd_f	pd_s	Mort%		PAF_pe	PAF_pd
1 60	0.656427	0.0364657	18	0	0.584955	0.727898
1 70	2.01639	0.0326054	61.84	0	1.95249	2.0803		50	1.31511	2.65851	0.251104	0.346353	0.199708	0.556851	0.116086		0.395243	0.395243
1 80	3.15151	0.0327906	96.11	0	3.08724	3.21578		60	1.58392	2.77232	0.310855	0.293409	0.289369	0.478055	0.219214		0.412294	0.412294
2 50	0.278241	0.04357	6.39	0	0.192845	0.363636		70	1.41574	1.80163	0.369443	0.22995	0.39093	0.309646	0.3902		0.252575	0.252575
2 60	1.13206	0.0351683	32.19	0	1.06313	1.20098		80	1.15178	1.18953	0.389209	0.159437	0.411537	0.174108	0.274501		0.0819746	0.0819746
2 70	2.41123	0.0318618	75.68	0	2.34878	2.47368
2 80	3.35643	0.0328705	102.11	0	3.29201	3.42086			NS	FS	S						PAF	PAF
3 50	1.00088	0.035066	28.54	0	0.93215	1.06961		50	0.0267279	0.0351501	0.0710565						0.25732	0.25732
3 60	1.72519	0.0329638	52.34	0	1.66058	1.7898		60	0.0508891	0.0806045	0.141081
3 70	2.69983	0.0325313	82.99	0	2.63606	2.76358		70	0.184121	0.260668	0.331718
3 80	3.40574	0.0372831	91.35	0	3.33267	3.47881		80	0.469093	0.540293	0.558002
_cons	-3.60853	0.0292487	-123.37	0	-3.66586	-3.5512
Model 2: Confounder-specific PD and PE
											Death Counts by Age by Gender/Race
				Race/Eth & Gender Breakdown of Deaths				% Death	% Sample		WM				WW
Confounder-Specific PAF from pe	Confounder-specific PAF from pd			1	97258	17121	114379	0.413891	0.379844		50	2087	0.0504521		50	1530	0.0369869
0.246611	0.246611			2	14505	3202	17707	0.0774066	0.0588036		60	4045	0.0977856		60	3217	0.0777692
				3	124479	17406	141885	0.42078	0.471189		70	6731	0.162718		70	6901	0.166828
0.246611				4	23513	3637	27150	0.0879224	0.0901631		80	4258	0.102935		80	5758	0.139196
											BM				BW
				Total	259755	41366	301121				50	602	0.014553		50	583	0.0140937
	Avg Current	Avg Former									60	895	0.0216361		60	911	0.0220229
50	2.61783	1.31888									70	1139	0.0275347		70	1370	0.033119
60	2.68971	1.53087									80	566	0.0136827		80	773	0.0186868
70	1.77317	1.36836
80	1.18429	1.11846
Model 2: White Men
									Qx	Qx
									RRR_f	RRR_s	pe_f	pe_s	Mort% (among WM)	Total Mort %	PAF_pe	pd_f	pd_s	PAF_pd		50	0.0264811	0.0377154	0.081508	0.0496727
1 60	0.737071	0.0650908	11.32	0	0.609495	0.864646														60	0.0545424	0.0874583	0.163324	0.100577
1 70	2.08816	0.0591881	35.28	0	1.97216	2.20417		50	1.42424	3.07797	0.307961	0.358586	0.121897	0.0504521	0.466889	0.233828	0.588404	0.466889		70	0.194736	0.277568	0.369217	0.276518
1 80	3.19738	0.0608912	52.51	0	3.07803	3.31672		60	1.60349	2.99445	0.402854	0.301283	0.23626	0.0977856	0.457704	0.350309	0.489246	0.457704		80	0.481429	0.565737	0.584987	0.545618
2 50	0.359411	0.068884	5.22	0	0.2244	0.494421		70	1.42536	1.89599	0.512242	0.225536	0.393143	0.162718	0.295756	0.514188	0.301144	0.295756
2 60	1.22676	0.0583249	21.03	0	1.11244	1.34107		80	1.17512	1.21511	0.578934	0.148514	0.2487	0.102935	0.117644	0.600282	0.15923	0.117644
2 70	2.49441	0.0546541	45.64	0	2.38729	2.60153
2 80	3.43654	0.0557677	61.62	0	3.32724	3.54584			NS	FS	S				PAF		Contribution	PAF_pd
3 50	1.15309	0.0592486	19.46	0	1.03697	1.26922		50	0.0264811	0.0377154	0.081508				0.310582		0.128547	0.310582
3 60	1.89375	0.0565882	33.47	0	1.78284	2.00466		60	0.0545424	0.0874583	0.163324		PE by age: WM						Mort by Age: WM					PD by age: WM
3 70	2.84313	0.0565483	50.28	0	2.7323	2.95396		70	0.194736	0.277568	0.369217		50	14010	12939	15066	42015		50	39928	2087	42015		50	371	488	1228	2087
3 80	3.48947	0.0653303	53.41	0	3.36143	3.61752		80	0.481429	0.565737	0.584987		60	11899	16202	12117	40218		60	36173	4045	40218		60	649	1417	1979	4045
													70	6383	12469	5490	24342		70	17611	6731	24342		70	1243	3461	2027	6731
_cons	-3.61794	0.051919	-69.68	0	-3.7197	-3.51618							80	2127	4518	1159	7804		80	3546	4258	7804		80	1024	2556	678	4258
													Total	34419	46128	33832	114379		Total	97258	17121	114379		Total	3287	7922	5912	17121
Model 2: Black Men
									Qx	Qx
									RRR_f	RRR_s	pe_f	pe_s	Mort% (among BM)	Total Mort	PAF_pe	pd_f	pd_s	PAF_pd
1 60	0.482526	0.114779	4.2	0	0.257564	0.707487
1 70	1.54228	0.106034	14.55	0	1.33445	1.7501		50	1.14596	1.79036	0.207809	0.474671	0.188007	0.014553	0.288507	0.169435	0.604651	0.288507
1 80	2.53207	0.11392	22.23	0	2.30879	2.75535		60	1.35234	2.03667	0.285434	0.419487	0.279513	0.0216361	0.348722	0.251397	0.556425	0.348722
2 50	0.140866	0.131009	1.08	0.282	-0.115907	0.397638		70	1.2803	1.61027	0.367617	0.335062	0.355715	0.0275347	0.235195	0.359965	0.412643	0.235195
2 60	0.802898	0.108659	7.39	0	0.589931	1.01587		80	1.153	1.0549	0.417266	0.227133	0.176765	0.0136827	0.0709013	0.446996	0.222615	0.0709012
2 70	1.83591	0.0991211	18.52	0	1.64164	2.03019
2 80	2.75931	0.10785	25.58	0	2.54793	2.9707			NS	FS	S				PAF		Contribution	PAF_pd
3 50	0.607895	0.100526	6.05	0	0.410867	0.804922		50	0.0599383	0.0686869	0.107311				0.247909		0.0191898	0.247909
3 60	1.25013	0.0968045	12.91	0	1.0604	1.43987		60	0.0952909	0.128866	0.194076		PE by age: BM						Mort by Age: BM					PD by age: BM
3 70	2.12539	0.0976263	21.77	0	1.93405	2.31673		70	0.250969	0.321317	0.404127		50	2269	1485	3392	7146		50	6544	602	7146		50	136	102	364	602
3 80	2.61443	0.125597	20.82	0	2.36826	2.86059		80	0.540462	0.623153	0.570136		60	1805	1746	2566	6117		60	5222	895	6117		60	172	225	498	895
													70	1032	1276	1163	3471		70	2332	1139	3471		70	259	410	470	1139
_cons	-2.78369	0.0857629	-32.46	0	-2.95179	-2.6156							80	346	406	221	973		80	407	566	973		80	187	253	126	566
													Total	5452	4913	7342	17707		Total	14505	3202	17707		Total	754	990	1458	3202
Model 2: White Women
									Qx	Qx
									RRR_f	RRR_s	pe_f	pe_s	Mort% (among ww)	Total Mort	PAF_pe	pd_f	pd_s	PAF_pd
1 60	0.758361	0.0579062	13.1	0	0.644867	0.871855
1 70	2.23453	0.0516853	43.23	0	2.13323	2.33583		50	1.30858	2.65471	0.229329	0.316361	0.0879007	0.0369869	0.372747	0.188235	0.526797	0.372747
1 80	3.44714	0.0513545	67.12	0	3.34649	3.54779		60	1.48874	2.68411	0.261185	0.273002	0.184821	0.0777692	0.370046	0.244949	0.46161	0.370046
2 50	0.27202	0.0759346	3.58	0	0.123191	0.420849		70	1.34608	1.76463	0.286735	0.22436	0.396472	0.166828	0.213084	0.303724	0.311549	0.213084
2 60	1.16685	0.0596918	19.55	0	1.04986	1.28385		80	1.09789	1.20201	0.286335	0.160259	0.330805	0.139196	0.0569614	0.296457	0.18166	0.0569614
2 70	2.56681	0.0526631	48.74	0	2.46359	2.67003
2 80	3.57974	0.0538932	66.42	0	3.47411	3.68537			NS	FS	S				PAF		Contribution	PAF_pd
3 50	0.993048	0.0594529	16.7	0	0.876522	1.10957		50	0.0195929	0.0256387	0.0520134				0.204482		0.0860421	0.204482
3 60	1.78293	0.0544778	32.73	0	1.67615	1.8897		60	0.0413618	0.0615769	0.11102		PE by age: WW						Mort by Age: WW					PD by age: Ww
3 70	2.88305	0.0525703	54.84	0	2.78001	2.98608		70	0.168775	0.227184	0.297825		50	22253	11233	15496	48982		50	47452	1530	48982		50	436	288	806	1530
3 80	3.71543	0.0574759	64.64	0	3.60278	3.82809		80	0.462877	0.508187	0.556383		60	22823	12797	13376	48996		60	45779	3217	48996		60	944	788	1485	3217
													70	15731	9226	7219	32176		70	25275	6901	32176		70	2655	2096	2150	6901
_cons	-3.92271	0.0478921	-81.91	0	-4.01658	-3.82885							80	6492	3359	1880	11731		80	5973	5758	11731		80	3005	1707	1046	5758
													Total	67299	36615	37971	141885		Total	124479	17406	141885		Total	7040	4879	5487	17406
Model 2: Black Women
									Qx	Qx
									RRR_f	RRR_s	pe_f	pe_s	Mort% (among white)	Total Mort	PAF_pe	pd_f	pd_s	PAF_pd
1 60	0.491171	0.0856374	5.74	0	0.323325	0.659017
1 70	1.71114	0.0768912	22.25	0	1.56043	1.86184		50	1.1473	1.72826	0.154725	0.349986	0.160297	0.0140937	0.217327	0.138937	0.473413	0.217327
1 80	2.62798	0.0808436	32.51	0	2.46953	2.78643		60	1.53256	1.99791	0.19259	0.284041	0.250481	0.0220229	0.278506	0.212953	0.40944	0.278506
2 50	0.140738	0.129514	1.09	0.277	-0.113104	0.394581		70	1.27383	1.34826	0.223347	0.215938	0.376684	0.033119	0.119998	0.250365	0.256204	0.119998
2 60	0.938239	0.0979065	9.58	0	0.746346	1.13013		80	0.934241	0.977367	0.213536	0.165111	0.212538	0.0186868	-0.0181005	0.203105	0.164295	-0.0181005
2 70	1.99095	0.0858296	23.2	0	1.82272	2.15917
2 80	2.53544	0.104706	24.21	0	2.33022	2.74066			NS	FS	S				PAF		Contribution	PAF_pd
3 50	0.563752	0.0897248	6.28	0	0.387895	0.73961		50	0.0434198	0.0498155	0.0750408				0.145952		0.0128324	0.145952
3 60	1.22157	0.08433	14.49	0	1.05629	1.38686		60	0.0699756	0.107242	0.139805		PE by age: BW						Mort by Age: BW					PD by age: BW
3 70	2.05845	0.0854596	24.09	0	1.89095	2.22595		70	0.217854	0.277508	0.293724		50	5205	1626	3678	10509		50	9926	583	10509		50	226	81	276	583
3 80	2.59653	0.11196	23.19	0	2.37709	2.81596		80	0.459155	0.428962	0.448763		60	4916	1809	2668	9393		60	8482	911	9393		60	344	194	373	911
													70	3103	1236	1195	5534		70	4164	1370	5534		70	676	343	351	1370
_cons	-3.11473	0.0665245	-46.82	0	-3.24511	-2.98434							80	1065	366	283	1714		80	941	773	1714		80	489	157	127	773
													Total	14289	5037	7824	27150		Total	23513	3637	27150		Total	1735	775	1127	3637
Model 3: Bias, PD
											Death Counts by Age by Gender/Race
				Race/Eth & Gender Breakdown of Deaths				% Death			WM				WW
PAF_pe	PAF_pd			1	97258	17121	114379	0.413891			50	2087	0.0504521		50	1530	0.0369869
0.325518	0.289351			2	14505	3202	17707	0.0774066			60	4045	0.0977856		60	3217	0.0777692
				3	124479	17406	141885	0.42078			70	6731	0.162718		70	6901	0.166828
0.325518				4	23513	3637	27150	0.0879224			80	4258	0.102935		80	5758	0.139196
											BM				BW
				Total	259755	41366	301121				50	602	0.014553		50	583	0.0140937
	Avg RRR for Smoking	Avg for Former	Avg PAF								60	895	0.0216361		60	911	0.0220229
50	2.79981	1.18042	0.396196								70	1139	0.0275347		70	1370	0.033119
60	3.21663	1.38261	0.434515								80	566	0.0136827		80	773	0.0186868
70	2.7506	1.37287	0.347666
80	1.88562	1.18183	0.177103																	Mort by Age: WM
Model 3: White Men																				50	39928	2087	42015
									Qx	Qx										60	36173	4045	40218
status#agecat									RRR_f	RRR_s	pe_f	pe_s	Mort% (among WM)	Total Mort %	PAF_pe	pd_f	pd_s	PAF_pd		70	17611	6731	24342
1 60	0.215297	0.0678316	3.17	0.002	0.0823496	0.348245														80	3546	4258	7804
1 70	0.828277	0.0671514	12.33	0	0.696662	0.959891		50	1.20726	3.20686	0.307961	0.358586	0.121897	0.0504521	0.460968	0.233828	0.588404	0.445065
1 80	1.57814	0.0713032	22.13	0	1.43839	1.71789		60	1.34006	3.48055	0.402854	0.301283	0.23626	0.0977856	0.469311	0.350309	0.489246	0.437576		Total	97258	17121	114379
2 50	0.190369	0.0692487	2.75	0.006	0.0546437	0.326093		70	1.29798	2.81223	0.512242	0.225536	0.393143	0.162718	0.359532	0.514188	0.301144	0.312102
2 60	0.512127	0.0630774	8.12	0	0.388497	0.635756		80	1.22717	1.91724	0.578934	0.148514	0.2487	0.102935	0.211194	0.600282	0.15923	0.1873
2 70	1.09567	0.0638736	17.15	0	0.970476	1.22086
2 80	1.79369	0.0665187	26.97	0	1.66331	1.92406			NS	FS	S				PAF		Contribution	PAF_pd
3 50	1.21272	0.0594519	20.4	0	1.0962	1.32925		50	0.0191134	0.0230748	0.061294				0.360941		0.14939	0.326916
3 60	1.51879	0.0588612	25.8	0	1.40343	1.63416		60	0.0236503	0.0316928	0.0823161		PE by age: WM
3 70	2.01413	0.0638565	31.54	0	1.88898	2.13929		70	0.0423872	0.0550176	0.119202		50	14010	12939	15066	42015
3 80	2.38473	0.0758355	31.45	0	2.23609	2.53336		80	0.0876015	0.107502	0.167953		60	11899	16202	12117	40218
													70	6383	12469	5490	24342
cbirth	-0.0688523	0.0034056	-20.22	0	-0.0755271	-0.0621774							80	2127	4518	1159	7804
cbirth2	0.0002644	8.07e-05	3.28	0.001	0.0001064	0.0004225									PAF_pe
cage	-0.0183118	0.0037507	-4.88	0	-0.025663	-0.0109605
cage2	0.0009558	0.0001179	8.11	0	0.0007248	0.0011869
smkage	0.0008255	0.0044357	0.19	0.852	-0.0078682	0.0095192
smkage2	-0.0011892	0.0001618	-7.35	0	-0.0015064	-0.0008721
_cons	-3.88007	0.053431	-72.62	0	-3.98479	-3.77535
																				Mort by Age: BM
Model 3: Black Men																				50	6544	602	7146
									Qx	Qx										60	5222	895	6117
status#agecat									RRR_f	RRR_s	pe_f	pe_s	Mort% (among BM)	Total Mort	PAF_pe	pd_f	pd_s	PAF_pd		70	2332	1139	3471
1 60	-0.0234088	0.122491	-0.19	0.848	-0.263487	0.21667														80	407	566	973
1 70	0.406916	0.127813	3.18	0.001	0.156408	0.657424		50	0.999908	1.86242	0.207809	0.474671	0.188007	0.014553	0.290452	0.169435	0.604651	0.279977
1 80	1.10967	0.141393	7.85	0	0.832543	1.38679		60	1.23279	2.39617	0.285434	0.419487	0.279513	0.0216361	0.394717	0.251397	0.556425	0.371682		Total	14505	3202	17707
2 50	-9.43e-05	0.131806	0	0.999	-0.25843	0.258241		70	1.29854	2.30419	0.367617	0.335062	0.355715	0.0275347	0.353475	0.359965	0.412643	0.316316
2 60	0.191295	0.119901	1.6	0.111	-0.0437074	0.426296		80	1.25181	1.43461	0.417266	0.227133	0.176765	0.0136827	0.169287	0.446996	0.222615	0.157356
2 70	0.678661	0.122909	5.52	0	0.437764	0.919559
2 80	1.3527	0.136137	9.94	0	1.08587	1.61952			NS	FS	S				PAF		Contribution	PAF_pd
3 50	0.667567	0.101231	6.59	0	0.469158	0.865977		50	0.0456774	0.0456732	0.0850707				0.320596		0.0248163	0.296861
3 60	0.908599	0.102257	8.89	0	0.708179	1.10902		60	0.0446445	0.0550373	0.106976		PE by age: BM
3 70	1.37555	0.115993	11.86	0	1.14821	1.60289		70	0.0659094	0.085586	0.151868		50	2269	1485	3392	7146
3 80	1.58934	0.150295	10.57	0	1.29477	1.88392		80	0.128622	0.16101	0.184523		60	1805	1746	2566	6117
													70	1032	1276	1163	3471
cbirth	-0.0673274	0.0065498	-10.28	0	-0.0801648	-0.0544901							80	346	406	221	973
cbirth2	-6.35e-05	0.0001708	-0.37	0.71	-0.0003983	0.0002714
cage	-0.0192076	0.0081097	-2.37	0.018	-0.0351022	-0.0033129							Total	5452	4913	7342	17707
cage2	0.0008855	0.0002803	3.16	0.002	0.0003362	0.0014348
smkage	-0.0012823	0.0092731	-0.14	0.89	-0.0194573	0.0168926
smkage2	-0.0007375	0.0003507	-2.1	0.035	-0.0014248	-5.01e-05
_cons	-2.98897	0.0886728	-33.71	0	-3.16276	-2.81517
																				Mort by Age: WW
Model 3: White Women																				50	47452	1530	48982
									Qx	Qx										60	45779	3217	48996
status#agecat									RRR_f	RRR_s	pe_f	pe_s	Mort% (among ww)	Total Mort	PAF_pe	pd_f	pd_s	PAF_pd		70	25275	6901	32176
1 60	0.183809	0.0614618	2.99	0.003	0.0633459	0.304272														80	5973	5758	11731
1 70	0.821137	0.0609488	13.47	0	0.701679	0.940594		50	1.25147	2.92201	0.229329	0.316361	0.0879007	0.0369869	0.399658	0.188235	0.526797	0.384335
1 80	1.77608	0.0623032	28.51	0	1.65397	1.89819		60	1.45499	3.32559	0.261185	0.273002	0.184821	0.0777692	0.429785	0.244949	0.46161	0.399403		Total	124479	17406	141885
2 50	0.225834	0.075981	2.97	0.003	0.0769137	0.374754		70	1.44919	2.93832	0.286735	0.22436	0.396472	0.166828	0.360483	0.303724	0.311549	0.299661
2 60	0.562113	0.0635494	8.85	0	0.437558	0.686667		80	1.16781	1.99187	0.286335	0.160259	0.330805	0.139196	0.171505	0.296457	0.18166	0.13306
2 70	1.19804	0.0617661	19.4	0	1.07698	1.3191
2 80	1.93702	0.0649918	29.8	0	1.80964	2.0644			NS	FS	S				PAF		Contribution	PAF_pd
3 50	1.11773	0.059632	18.74	0	1.00085	1.23461		50	0.0119221	0.0149202	0.0348366				0.31422		0.132218	0.270426
3 60	1.43631	0.0574461	25	0	1.32372	1.5489		60	0.0143106	0.0208217	0.047591		PE by age: WW
3 70	2.0495	0.0615956	33.27	0	1.92878	2.17023		70	0.0255769	0.0370657	0.075153		50	22253	11233	15496	48982
3 80	2.62498	0.0697325	37.64	0	2.4883	2.76165		80	0.0651104	0.0760369	0.129691		60	22823	12797	13376	48996
													70	15731	9226	7219	32176
cbirth	-0.0722056	0.003875	-18.63	0	-0.0798004	-0.0646108							80	6492	3359	1880	11731
cbirth2	0.0005214	8.51e-05	6.12	0	0.0003545	0.0006883
cage	-0.0284653	0.0040301	-7.06	0	-0.0363643	-0.0205664							Total	67299	36615	37971	141885
cage2	0.0012189	0.0001204	10.12	0	0.0009829	0.001455
smkage	-0.0010445	0.0048585	-0.21	0.83	-0.0105669	0.008478
smkage2	-0.001142	0.0001648	-6.93	0	-0.001465	-0.000819
_cons	-4.31151	0.0507059	-85.03	0	-4.4109	-4.21213
																				Mort by Age: BW
Model 3: Black Women																				50	9926	583	10509
									Qx	Qx										60	8482	911	9393
status#agecat									RRR_f	RRR_s	pe_f	pe_s	Mort% (among white)	Total Mort	PAF_pe	pd_f	pd_s	PAF_pd		70	4164	1370	5534
1 60	0.0239554	0.0923258	0.26	0.795	-0.157	0.204911														80	941	773	1714
1 70	0.58628	0.0959361	6.11	0	0.398248	0.774311		50	1.08424	1.98992	0.154725	0.349986	0.160297	0.0140937	0.264431	0.138937	0.473413	0.246302
1 80	1.2147	0.104565	11.62	0	1.00976	1.41964		60	1.46314	2.46603	0.19259	0.284041	0.250481	0.0220229	0.335817	0.212953	0.40944	0.310816		Total	23513	3637	27150
2 50	0.082123	0.129675	0.63	0.527	-0.172035	0.336281		70	1.4182	1.87342	0.223347	0.215938	0.376684	0.033119	0.219973	0.250365	0.256204	0.193274
2 60	0.411575	0.105457	3.9	0	0.204884	0.618267		80	0.985182	1.25017	0.213536	0.165111	0.212538	0.0186868	0.0367406	0.203105	0.164295	0.0298222
2 70	0.946196	0.103133	9.17	0	0.744059	1.14833
2 80	1.19907	0.125199	9.58	0	0.953682	1.44445			NS	FS	S				PAF		Contribution	PAF_pd
3 50	0.704314	0.090868	7.75	0	0.526215	0.882412		50	0.0287748	0.0311988	0.0572595				0.217173		0.0190944	0.196477
3 60	0.950575	0.0902308	10.53	0	0.773726	1.12742		60	0.0294621	0.0431071	0.0726545		PE by age: BW
3 70	1.27053	0.109093	11.65	0	1.05672	1.48435		70	0.0479215	0.067962	0.0897772		50	5205	1626	3678	10509
3 80	1.48426	0.143196	10.37	0	1.2036	1.76491		80	0.0879493	0.0866461	0.109952		60	4916	1809	2668	9393
													70	3103	1236	1195	5534
cbirth	-0.0608335	0.006683	-9.1	0	-0.073932	-0.0477349							80	1065	366	283	1714
cbirth2	0.0006285	0.0001646	3.82	0	0.0003059	0.0009511
cage	-0.0272648	0.0071435	-3.82	0	-0.0412659	-0.0132638							Total	14289	5037	7824	27150
cage2	0.0009333	0.000239	3.9	0	0.0004648	0.0014018
smkage	0.0028493	0.0089216	0.32	0.749	-0.0146367	0.0203353
smkage2	-0.0006277	0.0003471	-1.81	0.071	-0.001308	5.26e-05
_cons	-3.4207	0.0714078	-47.9	0	-3.56066	-3.28074
